# Supplementary material for: Improvement of Drought Tolerance by Exogenous Spermidine in Germinating Wheat (Triticum aestivum L.) Plants Is Accompanied with Changes in Metabolite Composition
Source: Int J Mol Sci. 2022 Aug 12;23(16):9047. doi: 10.3390/ijms23169047 (PMC9409228; doi:10.3390/ijms23169047)
Supplement: Supplementary file 1 [file ijms-23-09047-s001.zip]

Archive with 1 entries (1 files):
- ijms-1837993-supplementary.pdf
